# Supplementary material for: Facile and Simple Post Treatment Ball Milling Strategy for the Production of Low-Cost TiO2 Composites with Enhanced Photocatalytic Performance and Applicability to Construction Materials
Source: Materials (Basel). 2023 Jul 10;16(14):4931. doi: 10.3390/ma16144931 (PMC10381376; doi:10.3390/ma16144931)
Supplement: Supplementary file 1 [file materials-16-04931-s001.zip]

Archive with 1 entries (1 files):
- materials-2446476-supplementary.pdf
